# Supplementary material for: A Modified Cell-Penetrating Peptide Enhances Insulin and Oxytocin Delivery across an RPMI 2650 Nasal Epithelial Cell Barrier In Vitro
Source: Pharmaceutics. 2024 Sep 28;16(10):1267. doi: 10.3390/pharmaceutics16101267 (PMC11510563; doi:10.3390/pharmaceutics16101267)
Supplement: Supplementary file 1 [file pharmaceutics-16-01267-s001.zip]

Archive with 2 entries (2 files):
- Supplementary Figure S1 and S2.pdf
- Supplementary Tables S1a to S1t.xlsx
