# Supplementary material for: A Modified Cell-Penetrating Peptide Enhances Insulin and Oxytocin Delivery across an RPMI 2650 Nasal Epithelial Cell Barrier In Vitro
Source: Pharmaceutics. 2024 Sep 28;16(10):1267. doi: 10.3390/pharmaceutics16101267 (PMC11510563; doi:10.3390/pharmaceutics16101267)
Supplement: Supplementary file 1 [file pharmaceutics-16-01267-s001.zip › Supplementary Tables S1a to S1t.xlsx]

## Sheet: Table S1a-d
Table S1a - Raw data used to produce Figure 2a
Control	0	0.017 (200:1)	0.17 (20:1)	1.7 (2:1)	17 (1:5)	68 (1:20)
4194.87	72989.6	135423	383834	540729	992404	10054644
6904.73	106092	42901.7	2018184	1664821	7216030	6524855
4255.2	85471	137954	391802	502370	948625	11593240
Table S1b - Raw data used to produce Figure 2b
Control	0	0.017 (200:1)	0.17 (20:1)	1.7 (2:1)	17 (1:5)	68 (1:20)
100	84.1583	96.15	93.5667	72.9145	0.233571	0.0253692
100	105.523	87.9598	95.4804	80.7158	0.540655	0
100	84.3746	98.3934	92.7467	70.3062	9.03354	0.0358255
Table S1c - Raw data used to produce Figure 2c
Time (h)	Assay buffer			3.4µM insulin			3.4µM insulin + 0.17µM PLR (20:1)
1	3915	6910.97	7193.1	26012	27552.5	78771.6	28669.8	29000.7	189978
4	5805.77	5126.37	4998.9	92736.6	38828.5	65591.5	106961	103607	75600.3
6	3604.17	3451.73	3709.87	269391	233284	191464	299161	306511	316875
Table S1d - Raw data used to produce Figure 2d
Time (h)	Assay buffer			3.4µM insulin			3.4µM insulin + 0.17µM PLR (20:1)
1	100	100	100	88.8807	94.056	95.6783	84.0192	90.0791	88.7381
4	100	100	100	97.2172	96.3445	89.3832	98.1442	98.2371	102.615
6	100	100	100	97.7163	91.4808	88.9526	90.0784	80.048	90.92

## Sheet: Table S1e-h
Table S1e - Raw data used to produce Figure 3a
Time (h)	3.4µM insulin			3.4µM insulin + 0.17µM PLR (20:1)			3.4µM insulin + 1.7µM PLR (2:1)
1	0.388647	0.3919	0.477762	5.22492	5.2698	5.195	5.30232	5.30948	5.208
2	0.675831	0.931467	0.932768	7.62061	7.70972	7.66972	11.4841	11.1416	11.3683
4	1.71008	1.75432	1.82879	16.8004	16.5767	16.5705	28.641	28.2874	28.451
6	3.64719	3.72265	3.8186	23.8961	28.304	37.7548	47.3701	55.8155	65.0116
Table S1f - Raw data used to produce Figure 3b
3.4µM insulin	3.4µM insulin + 0.17µM PLR (20:1)	3.4µM insulin + 1.7µM PLR (2:1)
0.826957	3.90287	7.78913
1.30929	3.29078	8.90473
0.926672	3.23177	7.26196
Table S1g - Raw data used to produce Figure 3c
Time (h)	Media alone			3.4µM insulin			3.4µM insulin + 0.17µM PLR (20:1)			3.4µM insulin + 1.7µM PLR (2:1)
0	132.16	128.8	186.293	122.827	140.373	203.84	125.813	136.267	203.467	99.68	120.96	187.413
1	68.32	104.16	169.867	54.88	96.6933	184.427	81.76	108.64	181.813	79.8933	92.5867	179.573
2	98.56	62.3467	160.907	83.6267	86.24	201.6	86.6133	81.0133	203.84	98.9333	76.16	184.8
4	72.8	64.96	144.48	81.3867	77.6533	156.053	85.4933	75.7867	210.933	85.12	81.3867	188.533
6	75.7867	50.7733	129.547	63.4667	67.2	147.093	81.0133	75.4133	223.627	79.1467	70.1867	202.347
Table S1h - Raw data used to produce Figure 3d
Time (h)	3.4µM insulin			3.4µM insulin + 0.17µM PLR (20:1)			3.4µM insulin + 1.7µM PLR (2:1)
1	99.1093	99.3034	99.5393	98.5267	98.7725	98.1492	98.4408	98.5829	98.062
2	98.4564	99.9495	97.7465	97.6721	98.3824	97.9374	97.8132	98.1417	96.7664
4	95.1565	95.6316	97.6385	94.2498	95.3813	97.7299	93.6653	95.8829	96.49
6	100.123	98.4759	99.5811	98.518	96.5471	95.8104	100.24	95.0484	95.4032

## Sheet: Table S1i-l
Table S1i - Raw data used to produce Figure 4a
		None			TRITC-PLR			FITC-PLR
0	0	374	13	6	42380	1760	6	41704	3679	6
0.002	0.002	357	7	6	42245	2561	6	39389	1098	6
0.02	0.02	320	24	6	43623	982	6	38462	2085	6
0.2	0.2	335	9	6	35881	1874	6	39945	896	6
2	2	246	18	6	26554	2983	6	31578	3876	6
20	20	205	21	6	24293	748	6	25931	2155	6
Table S1j - Raw data used to produce Figure 4b
		None			Oxytocin			TRITC-PLR			Oxytocin:TRITC-PLR (1:2)
0	0	324	25	6	298	27	6	47621	973	6	24094	1192	6
0.001	0.001	311	15	6	352	31	6	48195	703	6	26983	2980	6
0.01	0.01	342	19	6	323	46	6	47116	345	6	35102	804	6
0.1	0.1	289	37	6	304	15	6	46362	1156	6	46983	1038	6
10	10	285	43	6	287	18	6	47884	456	6	49081	508	6
100	100	305	35	6	296	38	6	48096	507	6	49445	628	6
Table S1k - Raw data used to produce Figure 4c
Assay buffer	OT alone	OT + 0.001μM PLR	OT + 0.01μM PLR	OT + 0.1μM PLR	OT + 1μM PLR	OT + 10μM PLR
7.05267	74.554	51.49	25.547	14.359	1.304	7.40133
13.8607	60.1533	57.2677	19.5113	2.21967	12.048	18.1403
8.264	66.526	39.3	25.7387	15.1007	2.926	12.6243
6.525	51.486	46.5153	50.0057	7.5055	22.642	13.249
	50.4093	47.089	50.1847	8.4975	8.811	13.6105
	46.4563				23.329
Table S1l - Raw data used to produce Figure 4d
	No heparin				With heparin
0	50.4093	46.4563	45.9132	67.5813	41.8925	40.363	37.2833	71.2973
0.001	46.5153	47.089	30.2693	65.4157	60.011	59.9207	47.8117	71.5183
0.01	50.0057	50.1847	46.2587	74.286	61.066	64.107	47.6467	76.8947
0.1	7.5055	8.4975	35.9667	24.874	62.066	65.8853	48.8313	71.3507
1	8.811	23.329	5.57267	21.971	64.059	67.141	40.3257	43.969
10	13.249	13.6105	21.9937	20.2925	33.9167	68.7537	55.0813	74.1013

## Sheet: Table S1m-p
Table S1m - Raw data used to produce Figure 5a
Time (h)	1.2µM oxytocin				1.2µM oxytocin + 1.2µM PLR (1:1)				1.2µM oxytocin + 12µM PLR (1:10)
1	0	8.49428	3.13794	2.06025	0.056089	16.9209	3.54658	2.05435	16.8226	29.8706	6.27404	2.14017
4	0	18.683	7.7801	6.39375	3.24176	29.4217	11.9611	12.4116	60.4543	46.2864	22.1272	8.46644
6	0	40.7909	12.7704	6.63194	26.101	37.6569	15.6575	13.0946	87.9975	63.8315	30.1144	15.045
Table S1n - Raw data used to produce Figure 5b
1.2µM oxytocin	1.2µM oxytocin + 1.2µM PLR (1:1)	1.2µM oxytocin + 12µM PLR (1:10)
1.13375	2.53519	4.50373
1.10168	1.58329	4.05033
0.304644	1.22579	1.92956
0.755948	0.741757	5.84353
Table S1o - Raw data used to produce Figure 5c
Time (h)	Media alone				1.2µM oxytocin				1.2µM oxytocin + 1.2µM PLR (1:1)				1.2µM oxytocin + 12µM PLR (1:10)
0	132.16	128.8	186.293		95	75	85	60	95	80	85	60	90	90	65	65
1	68.32	104.16	169.867			65	80	45		65	65	60		70	45	60
2	98.56	62.3467	160.907		60	55	70	45	75	65	60	60	75	60	35	60
6	75.7867	50.7733	129.547		50	50	65	40	65	55	55	55	55	55	30	55
Table S1p - Raw data used to produce Figure 5d
OT alone	OT + 1.2μM PLR	OT + 12μM PLR
78.5332	72.6596	71.1983
96.2039	76.5656	70.959
100	95.9842	88.158

## Sheet: Table S1q,r
Table S1q - Raw data used to produce Figure S1a
log[oxytocin], M	oxytocin						10-7M L-368,899						10-6M L-368,899						10-5M L-368,899
-5	82.7352	133.238	90.5845	94.6095	79.93	95.5355	76.5668	50.2513	74.3682				41.9183	63.694	37.303	69.8427			31.9748	25.1687	59.5652
-5.5	94.5162	95.089	79.2415	55.6795	66.6015	97.2815	61.4202	25.8803	64.2128				39.0712	41.0253	21.5232	74.3423			24.5588	8.72075	26.8923
-6	85.1358	89.301	53.748	49.8705	64.0795	44.7905	44.5348	28.8243	51.4155				10.4265	30.3947	21.0098	33.9252			5.60117	0	27.2112
-6.5	58.9342	53.3365	39.1105	46.4115	60.018	59.846	30.1945	19.543	39.0048				18.9187	5.084	9.1425	9.17725			0	0	8.33
-7	40.9888	43.8805	33.4835	27.805	42.2695	20.3565	7.7695	4.22567	25.8158				0	7.68067	10.2812	15.0128			0.822333	0	2.2915
-7.5	45.0063	13.419	13.865	30.264	36.0325	79.8275	37.8975	13.479	16.1752				0	2.53717	0	4.09825			0.047833	0	2.0595
-8	9.96475	3.2525	4.7205	4.3105	29.4405	53.5245	8.62617	4.4445	10.0355				0	1.25033	0	0			0	0	1.7175
-8.5	9.77375	11.3655	7.11425	2.699	0.59975	13.2067	4.826	0	2.72833				0	0.473333	0.027333	0.44825			0	0	0.9755
-9	6.051	3.05325	9.12525	6.9425	2.674	0	0.743167	0.026333	1.81867				0	0.1125	0.072	0.16175			0	0	0.77125
-9.5	0	0	0	0	0	0	0	0.372667	0				0	0	0	0			0	0	1.92825
Table S1r - Raw data used to produce Figure S1b
log[oxytocin], M	oxytocin						10-7M SR 49059						10-9M Tolvaptan
-5	82.7352	133.238	90.5845	94.6095	79.93	95.5355	76.0328	110.543	104.875				100.242	98.7143	66.0072
-5.5	94.5162	95.089	79.2415	55.6795	66.6015	97.2815	67.3975	70.3085	78.3088				84.85	91.4688	63.0075
-6	85.1358	89.301	53.748	49.8705	64.0795	44.7905	56.5462	47.6835	101.468				83.399	61.6367	59.5122
-6.5	58.9342	53.3365	39.1105	46.4115	60.018	59.846	44.8115	63.4985	65.8238				63.1883	47.8933	51.2602
-7	40.9888	43.8805	33.4835	27.805	42.2695	20.3565	25.5825	30.9112	51.9402				40.5443	48.3757	48.0615
-7.5	45.0063	13.419	13.865	30.264	36.0325	79.8275	2.8275	6.7535	40.4447				30.4027	61.4393	29.0012
-8	9.96475	3.2525	4.7205	4.3105	29.4405	53.5245	0.038667	20.7912	33.9397				14.9537	13.3212	37.6188
-8.5	9.77375	11.3655	7.11425	2.699	0.59975	13.2067	2.10233	14.3382	14.0482				3.13983	5.914	9.02017
-9	6.051	3.05325	9.12525	6.9425	2.674	0	0.999333	0.741667	3.43425				1.02183	6.97825	2.70817
-9.5	0	0	0	0	0	0	2.04267	0	0				0	0	1.86567

## Sheet: Table S1s,t
Table S1s - Raw data used to produce Figure S2a
Day	LCC				ALI
2	10	0	0		10	0	0
6	20	0	0		20	0	0
8	25	13	20		25	13	20
12	20	23	23		43	38	35
14	20	26	25		45	68	60
16	16	13	28		66	55	60
19	14	20	30		85	100	95
20	15	35	30		80	78	90
21	18	30	28		85	85	110
Table S1t - Raw data used to produce Figure S2b
Time (h)	LCC			ALI
1	5.96479	2.15683	1.61115	2.17575	0	0
2	12.8118	7.26847	7.58952	5.54347	1.91342	1.52125
4	24.3637	13.8067	14.752	9.24384	3.83965	3.12116
6	42.217	25.7595	23.6746	14.649	10.9626	8.14434
